# Supplementary material for: Sarcocystis spp. of New and Old World Camelids: Ancient Origin, Present Challenges
Source: Pathogens. 2024 Feb 23;13(3):196. doi: 10.3390/pathogens13030196 (PMC10975914; doi:10.3390/pathogens13030196)
Supplement: Supplementary file 1 [file pathogens-13-00196-s001.zip]

Archive with 1 entries (1 files):
- pathogens-2828266-supplementary.pdf
